# Supplementary material for: Shared immune-inflammatory gene networks and drug prediction in polycystic ovary syndrome and type 2 diabetes mellitus: a bioinformatics and experimental validation study
Source: Front Endocrinol (Lausanne). 2026 Apr 16;17:1747045. doi: 10.3389/fendo.2026.1747045 (PMC13154160; doi:10.3389/fendo.2026.1747045)
Supplement: Supplementary file 1 [file Table1.xlsx]

## Sheet: upregulated DEGs
Supplemental Table 1 GO and KEGG pathway enrichment analysis of common upregulated differentially expressed genes(DEGs).
ONTOLOGY	ID	Description	GeneRatio	BgRatio	pvalue	p.adjust	qvalue	geneID	Count
BP	GO:0050867	positive regulation of cell activation	22/126	467/18903	5.12736e-13	1.24492e-09	9.86072e-10	CSK/IL4I1/ITGAM/HLX/INPP5D/TNFRSF14/TYK2/FLOT2/TGFB1/PTAFR/RPS6KA1/AIF1/PYCARD/CD74/BTK/LGALS9/HAMP/HLA-DMB/LILRB1/TNFSF13/ITGB2/HLA-DMA	22
BP	GO:0050900	leukocyte migration	20/126	398/18903	2.01401e-12	1.77971e-09	1.40967e-09	CXCR1/PIP5K1C/SELL/CCL7/PIK3CD/TNFRSF14/IL17RA/PTAFR/ECM1/AIF1/PYCARD/CD74/LGALS9/TREM1/SPI1/GPSM3/NINJ1/CCR5/ITGB2/C3AR1	20
BP	GO:0002443	leukocyte mediated immunity	19/126	463/18903	2.43001e-10	8.42866e-08	6.67613e-08	IL4I1/PIK3CD/ITGAM/INPP5D/TGFB1/PTAFR/TCIRG1/CD74/BTK/LGALS9/TREM1/SPI1/TNFRSF1B/HLA-DMB/LILRB1/TNFSF13/ITGB2/HLA-DMA/C1QB	19
BP	GO:0002697	regulation of immune effector process	18/126	379/18903	7.13029e-11	3.46247e-08	2.74253e-08	IL4I1/ITGAM/HLX/TNFRSF14/TGFB1/PTAFR/PYCARD/CD74/BTK/LGALS9/SPI1/TNFRSF1B/HLA-DMB/CFP/LILRB1/TNFSF13/ITGB2/VSIG4	18
BP	GO:0007159	leukocyte cell-cell adhesion	18/126	414/18903	2.98711e-10	9.06589e-08	7.18086e-08	SELL/TNIP1/CSK/IL4I1/HLX/TNFRSF14/TYK2/FLOT2/PTAFR/AIF1/PYCARD/CD74/LGALS9/HLA-DMB/LILRB1/ITGB2/HLA-DMA/VSIG4	18
BP	GO:0001819	positive regulation of cytokine production	18/126	486/18903	3.80881e-09	5.98152e-07	4.73781e-07	AIM2/PIK3CD/TNFRSF14/ORM1/IL17RA/TYK2/TLR5/TGFB1/IRF8/PTAFR/AIF1/PYCARD/CD74/BTK/LGALS9/GPSM3/LILRB1/C3AR1	18
BP	GO:0030595	leukocyte chemotaxis	15/126	240/18903	6.83264e-11	3.46247e-08	2.74253e-08	CXCR1/PIP5K1C/CCL7/PIK3CD/IL17RA/AIF1/CD74/LGALS9/TREM1/SPI1/GPSM3/NINJ1/CCR5/ITGB2/C3AR1	15
BP	GO:0002366	leukocyte activation involved in immune response	15/126	293/18903	1.10183e-09	2.67524e-07	2.11899e-07	PIK3CD/ITGAM/HLX/TGFB1/IRF8/PTAFR/PYCARD/CD74/BTK/LGALS9/SPI1/HLA-DMB/LILRB1/TNFSF13/ITGB2	15
BP	GO:0071216	cellular response to biotic stimulus	14/126	261/18903	2.24804e-09	4.19865e-07	3.32565e-07	TNIP1/SASH1/TGFB1/IRF8/PTAFR/PYCARD/BTK/SPI1/TNFRSF1B/LY86/CCR5/HAMP/CDA/LILRB1	14
BP	GO:0050670	regulation of lymphocyte proliferation	13/126	239/18903	7.34902e-09	9.39127e-07	7.43859e-07	IL4I1/INPP5D/TNFRSF14/TYK2/AIF1/PYCARD/CD74/BTK/LGALS9/TNFRSF1B/HLA-DMB/LILRB1/VSIG4	13
CC	GO:0030667	secretory granule membrane	14/129	313/19869	1.66389e-08	4.09318e-06	3.62554e-06	CXCR1/SELL/ALDH3B1/MMP25/CA4/ITGAM/FLOT2/PTAFR/TCIRG1/LILRB3/TNFRSF1B/LAIR1/ITGB2/C3AR1	14
CC	GO:0045121	membrane raft	10/129	326/19869	5.40141e-05	0.00194745	0.00172495	GABBR1/PRKACA/CSK/RGS19/ITGAM/INPP5D/FLOT2/BTK/TNFRSF1B/ITGB2	10
CC	GO:0009897	external side of plasma membrane	10/129	462/19869	0.000877379	0.0215835	0.0191176	CXCR1/CA4/ITGAM/ASGR1/TNFRSF14/ADGRE1/CD74/CCR5/LILRB1/ITGB2	10
CC	GO:0042581	specific granule	9/129	160/19869	1.02122e-06	0.00012561	0.000111259	ALDH3B1/MMP25/ITGAM/ORM1/TNFRSF1B/LAIR1/CFP/ITGB2/C3AR1	9
CC	GO:0070820	tertiary granule	8/129	164/19869	1.18733e-05	0.000730206	0.000646781	ITGAM/ORM1/PTAFR/TCIRG1/LAIR1/CDA/CFP/ITGB2	8
CC	GO:0034774	secretory granule lumen	8/129	322/19869	0.00121938	0.0236271	0.0209278	ARSA/ORM1/TGFB1/ECM1/PYCARD/CDA/CFP/RNASE2	8
CC	GO:0001891	phagocytic cup	4/129	28/19869	3.07699e-05	0.00151388	0.00134092	PIP5K1C/SH3BP1/ABCA7/AIF1	4
CC	GO:0042613	MHC class II protein complex	3/129	17/19869	0.000170103	0.00523066	0.00463306	CD74/HLA-DMB/HLA-DMA	3
CC	GO:0001931	uropod	2/129	13/19869	0.00311324	0.0478661	0.0423974	PIP5K1C/FLOT2	2
CC	GO:0031254	cell trailing edge	2/129	13/19869	0.00311324	0.0478661	0.0423974	PIP5K1C/FLOT2	2
MF	GO:0003779	actin binding	10/126	439/18432	0.000874343	0.0213205	0.0189736	SYNE3/MYO7A/TNNI2/CORO7/FMNL1/AIF1/LSP1/MYO1F/CCR5/GAS7	10
MF	GO:0030695	GTPase regulator activity	10/126	488/18432	0.00192404	0.0375311	0.0333998	ARAP3/RGS14/SH3BP1/ADAP1/GMIP/RASGRP2/TBC1D3I/CYTH4/GPSM3/ADAP2	10
MF	GO:0140375	immune receptor activity	8/126	148/18432	8.07338e-06	0.00255926	0.00227754	CXCR1/IL17RA/CD74/LILRB3/CCR5/LILRB1/FPR3/C3AR1	8
MF	GO:0038024	cargo receptor activity	5/126	82/18432	0.000246939	0.0131924	0.0117402	ABCA7/ITGAM/ASGR1/ITGB2/MARCO	5
MF	GO:0001540	amyloid-beta binding	5/126	85/18432	0.00029206	0.0132261	0.0117702	ITGAM/HSPG2/CD74/ITGB2/MARCO	5
MF	GO:0023023	MHC protein complex binding	4/126	36/18432	0.000103518	0.0109384	0.00973435	CD74/HLA-DMB/LILRB1/HLA-DMA	4
MF	GO:0005547	phosphatidylinositol-3,4,5-trisphosphate binding	4/126	40/18432	0.000157251	0.0124622	0.0110904	ARAP3/ADAP1/BTK/ADAP2	4
MF	GO:0004715	non-membrane spanning protein tyrosine kinase activity	4/126	45/18432	0.000249699	0.0131924	0.0117402	MATK/CSK/TYK2/BTK	4
MF	GO:0001851	complement component C3b binding	3/126	11/18432	4.9445e-05	0.00783703	0.00697434	ITGAM/ITGB2/VSIG4	3
MF	GO:0001965	G-protein alpha-subunit binding	3/126	26/18432	0.000722879	0.0213205	0.0189736	RGS14/RGS19/SASH1	3
KEGG	hsa05152	Tuberculosis	9/81	180/8388	5.45642e-05	0.00635673	0.00557129	1263/3684/7040/10312/972/4046/3109/3689/3108	9
KEGG	hsa05150	Staphylococcus aureus infection	8/81	96/8388	3.552e-06	0.000827616	0.000725355	3684/5724/3109/3689/2359/719/3108/713	8
KEGG	hsa05166	Human T-cell leukemia virus 1 infection	8/81	222/8388	0.00129633	0.0296803	0.026013	4215/5566/5293/7040/6688/3109/3689/3108	8
KEGG	hsa04380	Osteoclast differentiation	7/81	128/8388	0.000222731	0.0153018	0.0134111	5293/7297/7040/695/11025/6688/10859	7
KEGG	hsa05323	Rheumatoid arthritis	6/81	93/8388	0.000262692	0.0153018	0.0134111	7040/10312/3109/8741/3689/3108	6
KEGG	hsa04061	Viral protein interaction with cytokine and cytokine receptor	6/81	100/8388	0.000389396	0.0181459	0.0159038	3577/6354/8794/8764/7133/1234	6
KEGG	hsa05133	Pertussis	5/81	76/8388	0.000801279	0.0283098	0.0248119	3684/3394/29108/3689/713	5
KEGG	hsa05140	Leishmaniasis	5/81	77/8388	0.000850509	0.0283098	0.0248119	3684/7040/3109/3689/3108	5
KEGG	hsa04662	B cell receptor signaling pathway	5/81	84/8388	0.0012609	0.0296803	0.026013	5293/3635/695/11025/10859	5
KEGG	hsa04610	Complement and coagulation cascades	5/81	86/8388	0.00140121	0.0296803	0.026013	3684/3689/719/713/11326	5

## Sheet: downregulated DEGs
Supplemental Table 1 GO and KEGG pathway enrichment analyses of common downregulated differentially expressed genes(DEGs).
ONTOLOGY	ID	Description	GeneRatio	BgRatio	pvalue	p.adjust	qvalue	geneID	Count
BP	GO:0051656	establishment of organelle localization	8/89	437/18903	0.001054	0.425103	0.424438	MYO1B/KIFAP3/EXOC2/DYNC1I1/RAN/TRAPPC2B/MARK1/CUL3	8
BP	GO:0043161	proteasome-mediated ubiquitin-dependent protein catabolic process	7/89	450/18903	0.00532997	0.538021	0.53718	RNF14/ASCC3/EIF3H/KLHDC2/ANAPC10/PSMA2/CUL3	7
BP	GO:0051650	establishment of vesicle localization	6/89	197/18903	0.000336558	0.385878	0.385275	MYO1B/KIFAP3/EXOC2/DYNC1I1/TRAPPC2B/CUL3	6
BP	GO:0008654	phospholipid biosynthetic process	5/89	259/18903	0.00757873	0.538021	0.53718	SGMS1/AGPAT5/TMEM38B/PIGP/IMPA1	5
BP	GO:0048193	Golgi vesicle transport	5/89	298/18903	0.0133304	0.538021	0.53718	MYO1B/EXOC2/TRAPPC2B/RNF139/CUL3	5
BP	GO:0071383	cellular response to steroid hormone stimulus	4/89	209/18903	0.0170864	0.538021	0.53718	TFPI/UFSP2/RNF14/RWDD1	4
BP	GO:0006903	vesicle targeting	3/89	67/18903	0.00388869	0.538021	0.53718	EXOC2/TRAPPC2B/CUL3	3
BP	GO:0099518	vesicle cytoskeletal trafficking	3/89	71/18903	0.00457734	0.538021	0.53718	MYO1B/KIFAP3/DYNC1I1	3
BP	GO:0006020	inositol metabolic process	2/89	11/18903	0.00117274	0.425103	0.424438	PPIP5K2/IMPA1	2
BP	GO:1901142	insulin metabolic process	2/89	12/18903	0.00140298	0.425103	0.424438	CPE/SLC30A5	2
CC	GO:0000151	ubiquitin ligase complex	6/88	309/19869	0.00251118	0.232702	0.214992	RNF14/KLHL7/KLHDC2/ANAPC10/CUL3/UBE2D2	6
CC	GO:0098791	Golgi apparatus subcompartment	6/88	387/19869	0.00745281	0.301168	0.278247	SGMS1/MYO1B/TOM1L1/PAM/TMEM87A/SLC30A5	6
CC	GO:0005759	mitochondrial matrix	6/88	483/19869	0.020332	0.318214	0.293996	TRMT61B/SUCLA2/MRPS30/CLPX/MRPS22/NUDT9	6
CC	GO:0005635	nuclear envelope	6/88	488/19869	0.0212633	0.318214	0.293996	AGPAT5/TMEM38B/RAN/KLHDC2/TRAPPC2B/NUDT9	6
CC	GO:0005795	Golgi stack	4/88	153/19869	0.00477736	0.301168	0.278247	SGMS1/TOM1L1/TMEM87A/SLC30A5	4
CC	GO:0030658	transport vesicle membrane	4/88	222/19869	0.0170505	0.318214	0.293996	CPE/CNIH1/PAM/SLC30A5	4
CC	GO:0005876	spindle microtubule	3/88	87/19869	0.00680682	0.301168	0.278247	KIFAP3/KIF2A/CUL3	3
CC	GO:0030134	COPII-coated ER to Golgi transport vesicle	3/88	95/19869	0.0086667	0.301168	0.278247	CNIH1/DDHD2/SLC30A5	3
CC	GO:0005884	actin filament	3/88	114/19869	0.0141805	0.318214	0.293996	MYO1B/YES1/PALLD	3
CC	GO:0005779	integral component of peroxisomal membrane	2/88	15/19869	0.00196145	0.232702	0.214992	PEX3/SLC25A17	2
MF	GO:0005543	phospholipid binding	7/88	474/18432	0.00754446	0.30669	0.293376	MYO1B/TOM1L1/SNX7/RPS6KC1/ANXA7/PFN2/MARK1	7
MF	GO:0035091	phosphatidylinositol binding	6/88	277/18432	0.0021118	0.289316	0.276757	MYO1B/TOM1L1/SNX7/RPS6KC1/PFN2/MARK1	6
MF	GO:0016887	ATP hydrolysis activity	6/88	347/18432	0.00633796	0.30669	0.293376	ASCC3/CCT6B/CLPX/SMARCA5/PFN2/KIF2A	6
MF	GO:0000287	magnesium ion binding	5/88	225/18432	0.00446977	0.30669	0.293376	SUCLA2/UBA2/RAN/MARK1/IMPA1	5
MF	GO:0005546	phosphatidylinositol-4,5-bisphosphate binding	3/88	85/18432	0.00783514	0.30669	0.293376	MYO1B/PFN2/MARK1	3
MF	GO:0051087	chaperone binding	3/88	105/18432	0.0138924	0.34521	0.330224	BAG2/CDC37L1/SLC25A17	3
MF	GO:0003774	cytoskeletal motor activity	3/88	111/18432	0.0161072	0.34521	0.330224	MYO1B/DYNC1I1/KIF2A	3
MF	GO:0016840	carbon-nitrogen lyase activity	2/88	13/18432	0.0016987	0.289316	0.276757	GGCT/PAM	2
MF	GO:0120227	acyl-CoA binding	2/88	25/18432	0.00629506	0.30669	0.293376	PANK3/SCP2	2
MF	GO:0044390	ubiquitin-like protein conjugating enzyme binding	2/88	37/18432	0.0134673	0.34521	0.330224	RNF14/UBA2	2
KEGG	hsa04120	Ubiquitin mediated proteolysis	4/44	142/8388	0.00632373	0.379929	0.3764	10054/10393/8452/7322	4
KEGG	hsa04814	Motor proteins	4/44	193/8388	0.0180025	0.510072	0.505334	4430/22920/1780/3796	4
KEGG	hsa04146	Peroxisome	3/44	82/8388	0.0089395	0.379929	0.3764	8504/6342/10478	3
KEGG	hsa03050	Proteasome	2/44	46/8388	0.0240519	0.511102	0.506355	51371/5683	2
KEGG	hsa00480	Glutathione metabolism	2/44	57/8388	0.035771	0.608106	0.602458	79017/2947	2
