# Supplementary material for: Shared immune-inflammatory gene networks and drug prediction in polycystic ovary syndrome and type 2 diabetes mellitus: a bioinformatics and experimental validation study
Source: Front Endocrinol (Lausanne). 2026 Apr 16;17:1747045. doi: 10.3389/fendo.2026.1747045 (PMC13154160; doi:10.3389/fendo.2026.1747045)
Supplement: Supplementary file 2 [file Table2.xlsx]

## Sheet: Sheet1
Supplemental Table 2 The characteristics of hub genes.
Gene symbol	Score		Description	Function
	MCC	Degree
ITGAM	77681	35	Integrin Subunit Alpha M	ITGAM encodes the integrin alpha M chain and combines with the beta 2 chain (ITGB2) to form a leukocyte-specific integrin referred to as macrophage receptor 1(MAC-1),which is implicated in various adhesive interactions of monocytes, macrophages and granulocytes as well as in mediating the uptake of complement-coated particles and pathogens.
ITGB2	72714	30	Integrin Subunit Beta 2	ITGB2 encodes an integrin beta chain and combines with multiple different alpha chains to form different integrin heterodimer,which participates in leukocyte adhesion, chemotaxis, and migration as well as cell-surface mediated signalling.
SPI1	78101	24	Spi-1 Proto-Oncogene	SPI1 encodes an ETS-domain transcription factor that controls expression of many B cell and macrophage-specific genes. Expression of the gene is critical for development of lymphoid and myeloid cell lineages.
C1QB	71486	23	Complement C1q B Chain	C1QB gene encodes the B-chain polypeptide of serum complement subcomponent C1q, which associates with pathways of complement cascade and initial triggering of complement.
CCR5	72328	23	C-C Motif Chemokine Receptor 5	CCR5 gene encodes a member of the beta chemokine receptor family and express in T cells, macrophages and promyeloblastic cell lines, suggesting that this protein may play a role in granulocyte lineage proliferation and differentiation.
C3AR1	26485	17	Complement C3a Receptor 1	C3AR1 gene encodes an orphan G protein-coupled receptor for C3A and the combination of ligands and receptors activates chemotaxis, granule enzyme release, superoxide anion production, and bacterial opsonization.
LY86	56796	16	Lymphocyte Antigen 86	LY86 gene cooperates with CD180 and TLR4 to mediate the innate immune response to lipopolysaccharide (LPS) and cytokine production.
AIF1	60816	15	Allograft Inflammatory Factor 1	AIF1 gene is induced by cytokines and interferon and may promote macrophage activation, growth of vascular smooth muscle cells, as well as proliferation and migration of lymphocytes.
IRF8	51273	15	Interferon Regulatory Factor 8	IRF8 is a transcription factor of the interferon regulatory factor family and associate with interferon gamma signaling and cytokine signaling in immune system.In addition,IRF8 can inhibit osteoclast formation.
