# Supplementary material for: Shared immune-inflammatory gene networks and drug prediction in polycystic ovary syndrome and type 2 diabetes mellitus: a bioinformatics and experimental validation study
Source: Front Endocrinol (Lausanne). 2026 Apr 16;17:1747045. doi: 10.3389/fendo.2026.1747045 (PMC13154160; doi:10.3389/fendo.2026.1747045)
Supplement: Supplementary file 3 [file Table3.xlsx]

## Sheet: Sheet1
Supplemental Table 3 GO and KEGG pathway enrichment analyses of hub genes.
ID	Term	Ontology Source	Term PValue	Term PValue Corrected with Bonferroni step down	Group PValue	Group PValue Corrected with Bonferroni step down	GOLevels	GOGroups	% Associated Genes	Nr. Genes	Associated Genes Found
GO:0098883	synapse pruning	GO_BiologicalProcess-EBI-UniProt-GOA-ACAP-ARAP_25.05.2022_00h00	1.20802e-05	6.04009e-05	1.20802e-05	2.41604e-05	[6]	Group0	18.1818	2	[C1QB, ITGAM]
GO:0002407	dendritic cell chemotaxis	GO_BiologicalProcess-EBI-UniProt-GOA-ACAP-ARAP_25.05.2022_00h00	8.26602e-05	0.000247981	8.26602e-05	8.26602e-05	[4, 5, 6, 7]	Group1	7.14286	2	[CCR5, SPI1]
GO:0002314	germinal center B cell differentiation	GO_BiologicalProcess-EBI-UniProt-GOA-ACAP-ARAP_25.05.2022_00h00	6.15467e-06	3.6928e-05	9.88633e-06	2.9659e-05	[7, 8, 9, 10, 11, 12, 13, 14]	Group2	25	2	[IRF8, SPI1]
GO:0002316	follicular B cell differentiation	GO_BiologicalProcess-EBI-UniProt-GOA-ACAP-ARAP_25.05.2022_00h00	1.32022e-06	1.05618e-05	9.88633e-06	2.9659e-05	[7, 8, 9, 10, 11, 12, 13, 14]	Group2	50	2	[IRF8, SPI1]
GO:0001774	microglial cell activation	GO_BiologicalProcess-EBI-UniProt-GOA-ACAP-ARAP_25.05.2022_00h00	1.45756e-06	1.02029e-05	6.49027e-07	2.59611e-06	[4, 5, 6, 7]	Group3	6.25	3	[AIF1, ITGAM, ITGB2]
GO:0002888	positive regulation of myeloid leukocyte mediated immunity	GO_BiologicalProcess-EBI-UniProt-GOA-ACAP-ARAP_25.05.2022_00h00	1.94938e-07	2.14432e-06	6.49027e-07	2.59611e-06	[5, 6, 7]	Group3	12	3	[ITGAM, ITGB2, SPI1]
GO:0045429	positive regulation of nitric oxide biosynthetic process	GO_BiologicalProcess-EBI-UniProt-GOA-ACAP-ARAP_25.05.2022_00h00	0.000225282	0.000225282	6.49027e-07	2.59611e-06	[5, 6, 7]	Group3	4.34783	2	[AIF1, ITGB2]
GO:2000363	positive regulation of prostaglandin-E synthase activity	GO_BiologicalProcess-EBI-UniProt-GOA-ACAP-ARAP_25.05.2022_00h00	6.60281e-07	5.94253e-06	6.49027e-07	2.59611e-06	[6]	Group3	66.6667	2	[ITGAM, ITGB2]
GO:0032930	positive regulation of superoxide anion generation	GO_BiologicalProcess-EBI-UniProt-GOA-ACAP-ARAP_25.05.2022_00h00	5.05929e-05	0.000202372	6.49027e-07	2.59611e-06	[5, 6, 7, 8]	Group3	9.09091	2	[ITGAM, ITGB2]
GO:0043312	neutrophil degranulation	GO_BiologicalProcess-EBI-UniProt-GOA-ACAP-ARAP_25.05.2022_00h00	3.86599e-08	4.63919e-07	6.49027e-07	2.59611e-06	[4, 5, 6, 7, 8, 9]	Group3	20	3	[ITGAM, ITGB2, SPI1]
GO:0043313	regulation of neutrophil degranulation	GO_BiologicalProcess-EBI-UniProt-GOA-ACAP-ARAP_25.05.2022_00h00	7.14789e-09	9.29225e-08	6.49027e-07	2.59611e-06	[4, 5, 6, 7, 8, 9, 10]	Group3	33.3333	3	[ITGAM, ITGB2, SPI1]
GO:0045963	negative regulation of dopamine metabolic process	GO_BiologicalProcess-EBI-UniProt-GOA-ACAP-ARAP_25.05.2022_00h00	2.2015e-07	2.2015e-06	6.49027e-07	2.59611e-06	[6, 7, 8, 9, 10]	Group3	100	2	[ITGAM, ITGB2]
GO:0090314	positive regulation of protein targeting to membrane	GO_BiologicalProcess-EBI-UniProt-GOA-ACAP-ARAP_25.05.2022_00h00	0.000108352	0.000216705	6.49027e-07	2.59611e-06	[5, 6, 7, 8, 9, 10, 11]	Group3	6.25	2	[ITGAM, ITGB2]
GO:0008305	integrin complex	GO_CellularComponent-EBI-UniProt-GOA-ACAP-ARAP_25.05.2022_00h00	8.50853e-05	8.50853e-05	8.50853e-05	8.50853e-05	[3, 4, 5, 6]	Group0	6.66667	2	[ITGAM, ITGB2]
GO:0034688	integrin alphaM-beta2 complex	GO_CellularComponent-EBI-UniProt-GOA-ACAP-ARAP_25.05.2022_00h00	1.9694e-07	3.9388e-07	8.50853e-05	8.50853e-05	[4, 5, 6, 7]	Group0	100	2	[ITGAM, ITGB2]
GO:0001846	opsonin binding	GO_MolecularFunction-EBI-UniProt-GOA-ACAP-ARAP_25.05.2022_00h00	5.82647e-05	0.000116529	0.000155834	0.000155834	[3]	Group0	8.33333	2	[ITGAM, ITGB2]
GO:0001848	complement binding	GO_MolecularFunction-EBI-UniProt-GOA-ACAP-ARAP_25.05.2022_00h00	8.55997e-05	8.55997e-05	0.000155834	0.000155834	[3]	Group0	6.89655	2	[ITGAM, ITGB2]
GO:0010911	regulation of isomerase activity	GO_MolecularFunction-EBI-UniProt-GOA-ACAP-ARAP_25.05.2022_00h00	5.93493e-06	2.37397e-05	0.000155834	0.000155834	[3]	Group0	25	2	[ITGAM, ITGB2]
GO:0010912	positive regulation of isomerase activity	GO_MolecularFunction-EBI-UniProt-GOA-ACAP-ARAP_25.05.2022_00h00	5.93493e-06	2.37397e-05	0.000155834	0.000155834	[3, 4]	Group0	25	2	[ITGAM, ITGB2]
GO:0001851	complement component C3b binding	GO_MolecularFunction-EBI-UniProt-GOA-ACAP-ARAP_25.05.2022_00h00	1.1649e-05	3.49471e-05	0.000155834	0.000155834	[4]	Group0	18.1818	2	[ITGAM, ITGB2]
GO:0050220	prostaglandin-E synthase activity	GO_MolecularFunction-EBI-UniProt-GOA-ACAP-ARAP_25.05.2022_00h00	3.18104e-06	1.59052e-05	0.000155834	0.000155834	[4]	Group0	33.3333	2	[ITGAM, ITGB2]
GO:2000361	regulation of prostaglandin-E synthase activity	GO_MolecularFunction-EBI-UniProt-GOA-ACAP-ARAP_25.05.2022_00h00	6.36692e-07	3.82015e-06	0.000155834	0.000155834	[4, 5]	Group0	66.6667	2	[ITGAM, ITGB2]
GO:2000363	positive regulation of prostaglandin-E synthase activity	GO_MolecularFunction-EBI-UniProt-GOA-ACAP-ARAP_25.05.2022_00h00	6.36692e-07	3.82015e-06	0.000155834	0.000155834	[4, 5, 6]	Group0	66.6667	2	[ITGAM, ITGB2]
KEGG:05133	Pertussis	KEGG_25.05.2022	2.41061e-07	7.23183e-07	2.41061e-07	4.82122e-07	[-1]	Group0	5.26316	4	[C1QB, IRF8, ITGAM, ITGB2]
KEGG:04610	Complement and coagulation cascades	KEGG_25.05.2022	3.79425e-07	7.5885e-07	4.58237e-06	4.58237e-06	[-1]	Group1	4.70588	4	[C1QB, C3AR1, ITGAM, ITGB2]
KEGG:05150	Staphylococcus aureus infection	KEGG_25.05.2022	6.20469e-07	6.20469e-07	4.58237e-06	4.58237e-06	[-1]	Group1	4.16667	4	[C1QB, C3AR1, ITGAM, ITGB2]
