# Supplementary material for: Shared immune-inflammatory gene networks and drug prediction in polycystic ovary syndrome and type 2 diabetes mellitus: a bioinformatics and experimental validation study
Source: Front Endocrinol (Lausanne). 2026 Apr 16;17:1747045. doi: 10.3389/fendo.2026.1747045 (PMC13154160; doi:10.3389/fendo.2026.1747045)
Supplement: Supplementary file 4 [file Table4.xlsx]

## Sheet: Sheet1
Supplemental Table 4 The detailed drug information.
Gene symbol	Drug	Interaction Type	Sources	PMIDs	Query Score	Interaction Score	FDA Approved or Not
C3AR1	CHEMBL389348	n/a	DTC	25259874	8.61	123.66	No
CCR5	MARAVIROC	inhibitor	DTC/TdgClinicalTrial/ChemblInteractions TEND PharmGKB TTD	16298345/19692476/19098484/11752352/17139284/17016423	25.82	33.73	Yes
CCR5	LERONLIMAB	antibody	ChemblInteractions/TTD	11134270/31903790	17.22	22.48	No
CCR5	VICRIVIROC	inhibitor	TdgClinicalTrial/TTD	17243065/18495779	17.22	22.48	No
CCR5	CHEMBL207004	inhibitor	DTC/TTD	26451468	12.91	16.86	No
CCR5	INCB-9471	inhibitor	ChemblInteractions/TTD	None found	8.61	11.24	No
CCR5	CENICRIVIROC	inhibitor	TdgClinicalTrial/ChemblInteractions/TTD	None found	6.46	8.43	No
CCR5	VICRIVIROC MALEATE	inhibitor	ChemblInteractions	None found	4.3	5.62	No
CCR5	AZD5672	inhibitor	ChemblInteractions	None found	4.3	5.62	No
CCR5	PF-232798	n/a	TTD	None found	4.3	5.62	No
ITGAM	LIAROZOLE	n/a	NCI	9603657	2.87	4.12	No
ITGB2	MLNM-2201	inhibitor	ChemblInteractions	None found	4.3	3.25	No
ITGB2	ERLIZUMAB	inhibitor	ChemblInteractions	None found	4.3	3.25	No
ITGB2	BUTEIN	n/a	NCI	8982701	4.3	3.25	No
CCR5	APLAVIROC HYDROCHLORIDE	inhibitor	ChemblInteractions	None found	2.15	2.81	No
CCR5	PF-04634817	inhibitor	ChemblInteractions	None found	2.15	2.81	No
ITGAM	ROVELIZUMAB	antibody	ChemblInteractions	None found	2.87	2.06	No
ITGAM	DIMETHYL SULFOXIDE	n/a	NCI	15839205	1.43	2.06	Yes
ITGB2	EFALIZUMAB	inhibitor	ChemblInteractions	None found	2.15	1.63	No
ITGB2	AME-133V	inhibitor	ChemblInteractions	None found	2.15	1.63	No
ITGB2	ROVELIZUMAB	antibody	ChemblInteractions	None found	2.87	1.08	No
ITGB2	LIFITEGRAST	inhibitor	ChemblInteractions	None found	1.43	1.08	Yes
ITGB2	MYCOPHENOLATE MOFETIL	n/a	NCI	14550820	1.43	1.08	Yes
ITGAM	CLARITHROMYCIN	n/a	NCI	12167449	0.66	0.95	Yes
ITGAM	PHENYLEPHRINE	n/a	NCI	10973693	0.61	0.88	Yes
ITGB2	ANTIBIOTIC	n/a	NCI	8096833	0.86	0.65	No
ITGAM	THEOPHYLLINE	n/a	NCI	9762784	0.36	0.52	Yes
ITGAM	FENTANYL	n/a	NCI	15098168	0.34	0.49	Yes
ITGB2	SODIUM CHLORIDE	n/a	NCI	12688543	0.61	0.46	Yes
ITGB2	METHYLPREDNISOLONE	n/a	NCI	8976974	0.57	0.43	Yes
ITGAM	MORPHINE	n/a	NCI	15098168	0.28	0.4	Yes
ITGAM	HYDROCORTISONE	n/a	NCI	18028766	0.23	0.33	Yes
ITGAM	ATORVASTATIN	n/a	NCI	18333374	0.14	0.21	Yes
ITGB2	COLCHICINE	n/a	NCI	7543498/1363595	0.28	0.21	Yes
ITGB2	PREDNISONE	n/a	NCI	8976974	0.27	0.2	Yes
ITGB2	THALIDOMIDE	n/a	NCI	11838958	0.25	0.19	Yes
ITGB2	INDOMETHACIN	n/a	NCI	11950807	0.25	0.19	Yes
ITGB2	PENTOXIFYLLINE	n/a	NCI	10363593	0.25	0.19	Yes
ITGB2	CYCLOSPORINE	n/a	NCI	9777701/8212167	0.21	0.16	Yes
ITGB2	CYCLOPHOSPHAMIDE	n/a	NCI	9523002	0.11	0.08	No
ITGB2	ALCOHOL	n/a	NCI	8803617	0.1	0.08	No
